# Supplementary material for: Lightweight Co3O4/CC Composites with High Microwave Absorption Performance
Source: Nanomaterials (Basel). 2023 Jun 21;13(13):1903. doi: 10.3390/nano13131903 (PMC10343397; doi:10.3390/nano13131903)
Supplement: Supplementary file 1 [file nanomaterials-13-01903-s001.zip]

Archive with 1 entries (1 files):
- nanomaterials-2451723-supplementary.pdf
